# Supplementary material for: Spatial Analysis of Shared Risk Factors between Pleural and Ovarian Cancer Mortality in Lombardy (Italy)
Source: Int J Environ Res Public Health. 2022 Mar 15;19(6):3467. doi: 10.3390/ijerph19063467 (PMC8949464; doi:10.3390/ijerph19063467)
Supplement: Supplementary file 1 [file ijerph-19-03467-s001.zip]

Archive with 1 entries (1 files):
- ijerph-1599733-supplementary.pdf
